# Supplementary material for: SARS-CoV-2 mRNA Vaccine Response in People Living with HIV According to CD4 Count and CD4/CD8 Ratio
Source: Vaccines (Basel). 2023 Oct 30;11(11):1664. doi: 10.3390/vaccines11111664 (PMC10675416; doi:10.3390/vaccines11111664)
Supplement: Supplementary file 1 [file vaccines-11-01664-s001.zip]

Archive with 1 entries (1 files):
- vaccines-2628925-supplementary.pdf
